# Supplementary material for: Effect of plant edges strips on the conservation soil properties in modern farming field
Source: PLoS One. 2024 Apr 16;19(4):e0299104. doi: 10.1371/journal.pone.0299104 (PMC11020931; doi:10.1371/journal.pone.0299104)
Supplement: S1 File — (Fig 2. The mean annual air temperature and precipitation during the growing seasons in 2013–2018) a) Location–Joniškėlis b) Location–Akademija. (XLS) [file pone.0299104.s001.xls]

## Sheet: Lapas2
Joniškėlis
											Joniskelis
		Rainfall
	Mėnuo	Rainfall 2013	2014	2015	2016	2017	2018
	I	25.9	29.4	50	31.4	17.9	47.9
	II	29.7	22	5.3	58	14.2	11.8
	III	8.3	22	39.6	29.8	27.1	13.8
	IV	36.9	32.8	24.5	48.4	17.7	56.5
	V	73.4	82	29.9	13.1	8.6	50.7
	VI	44.4	83.4	12.3	53.6	55.5	16
	VII	53	54.5	75.1	86	95.3	48.3
	VIII	38.8	146.7	22.2	147.7	45.2	47.5
	XIX	81.1	8.4	81.8	2.8	124.9	13.3
	X	11.8	45.5	4.1	73.3	66	34.2
	XI	49.1	28.1	41.7	66.6	51.2	40.6
	XII	19.8	43.5	17.7	31.5	52.8	16.5
	Suma
		Temperature
	Mėnuo Metai	Temperature 2013	2014	2015	2016	2017	2018
	I	-6.91935	-5.39355	-1.48387	-7.79355	-2.79839	-1.29955
	II	-1.43929	1.66429	0.280357	2.33929	-1.38393	-7.78333
	III	-5.24194	5.4129	4.14516	2.93548	3.99194	-1.11985
	IV	4.62167	9.21833	7.41333	8.30333	5.52586	10.415
	V	16.1532	14.2548	11.3065	15.1097	13.319	16.3429
	VI	18.6167	15.2283	14.6917	17.7733	16.0083	17.3683
	VII	18.8983	20.6613	17.1613	19.2677	17.0683	20.6227
	VIII	18.5129	18.4758	19.2097	17.7177	17.7567	20.1273
	IX	12.3883	14.1367	13.7083	14.4017	13.925	15.705
	X	8.44194	6.94032	5.31452	5.46774	9.045	8.5
	XI	4.82	2.44667	4.19167	1.275	3.80833	1.9
	XII	2.61613	-1.93871	1.73387	1.58871	1.49333	-2.7
	Vid.
Akademija
		KRITULIAI
		Rainfall 2013	2014	2015	2016	2017	2018
	I	35.5	36.6	71.6	35.9	14.2	55.5
	II	42.9	27.4	4.6	78.5	25.1	16.2				Akademija
	III	8.6	31.4	48.7	37.1	38.9	17.3
	IV	46.2	27.1	51.5	59.5	48.2	52.1
	V	49.6	76.8	50.4	27.3	3.4	40.2
	VI	46.4	65.8	26.3	57.4	72.1	34.1
	VII	104.3	69.1	57.6	128.2	153.8	83.3
	VIII	42.4	111.2	5.6	109.2	53.2	37
	XIX	77.8	21.7	64	8.7	123.1	19.1
	X	28.9	38.9	2.1	87.9	89.3	32.8
	XI	46.7	31.9	71.3	78.4	51	13.1
	XII	36.9	52.4	41.8	41.1	64	60.8
	Suma
		TEMPERATŪRA
		TEMPERATŪRA
	Mėnuo Metai	Temperature 2013	2014	2015	2016	2017	2018
	I	-7	-5.7	-0.6	-8	-3.2	-1.6
	II	-1.7	0.2	0.1	1.5	-1.6	-6.1
	III	-4.8	4.8	4.4	1.9	3.5	-1.9
	IV	4.8	8.9	7	7.1	5.6	9.9
	V	16	13.1	11.4	15	12.8	16.9
	VI	18.6	14.5	15.1	17.5	15.4	17.5
	VII	18.5	20	17.1	18.6	16.7	20.5
	VIII	18.1	17.6	19.7	17.1	17.3	19.5
	IX	12.6	13.3	14	14	13.3	15
	X	8.6	7.1	5.9	5.4	7.4	8.3
	XI	4.8	2.7	4.7	1.3	4	2.9
	XII	1.8	-1.1	2.3	0.9	1	-1.1
	Vid.
