# Supplementary material for: Effect of plant edges strips on the conservation soil properties in modern farming field
Source: PLoS One. 2024 Apr 16;19(4):e0299104. doi: 10.1371/journal.pone.0299104 (PMC11020931; doi:10.1371/journal.pone.0299104)
Supplement: S2 File — Fig 3. Total aboveground biomass of plants in a period of 5 years (2014–2018). (XLS) [file pone.0299104.s002.xls]

## Sheet: iv skaiciavinai
	anteminė masė per 5 metus			suma	kg/ha
		I	II	III	IV					I	II	III
Joniskelis							Joniskelis
	PGS	22678.6	27446.3	28845	29925.1			PGS		25062.4	28845	29925.1	27944.2
	PLS	31435.1	27573.4	30003.4	35672.4			PLS		29504.2	30003.4	35672.4	31726.7
	AFP	33241.6	28125.1	15621	29968			AFP		30683.3	15621	29968	25424.1
	NGS	21624	17461.1	20442	15273.1			NGS		19542.5	20442	15273.1	18419.2
Akademija							Akademija
	PGS	5195.4	17802.2	13612	11563.6			PGS		11498.8	13612	11563.6	12224.8
	PLS	21994.7	40119.2	30564.4	33818.2			PLS		31056.9	30564.4	33818.2	31813.2
	AFP	13922.9	18250.6	20185.8	20511.9			AFP		16086.8	20185.8	20511.9	18928.2
	NGS	14957.1	21568	14183.4	37718			NGS		18262.5	14183.4	37718	23388
													20084.5
													31769.9
													22176.1
													20903.6
							27944.2	abc
							31726.7	ab
							25424.1	abc
							18419.2	cd
							12224.8	d
							31813.2	a
							18928.2	cd
							23388	abc
