# Supplementary material for: Effect of plant edges strips on the conservation soil properties in modern farming field
Source: PLoS One. 2024 Apr 16;19(4):e0299104. doi: 10.1371/journal.pone.0299104 (PMC11020931; doi:10.1371/journal.pone.0299104)
Supplement: S3 File — Fig 4. Effect of plant roots and plant residues on soil organic carbon content (Joniškėlis) a) 0–25 cm depth b) 25–50 cm depth. (XLS) [file pone.0299104.s003.xls]

## Sheet: Lapas1
			Joniškėlis	0-25
		Stambios		Root	11597	7325	9461	12940	17354	15147	9177	11201	10189	8281	7290	7786	24096	13952	19024
		Smulkios		Plant residues	4023	1338	2681	7752	5357	6555	2959	3785	3372	3636	3054	3345	3420	2680	3050
		Suma		Total	15621	8663	12142	20691	22712	21702	12136	14986	13561	11917	10344	11131	27516	16632	22074
				Corg	1.50232	1.54292	1.53712	1.72274	1.93155	1.76334	1.91415	2.01856	1.39791	1.53712	1.65893	1.56613	1.94896	1.87355	1.85615
				Joniškėlis	25-50
			Stambios		Root	516	406	461	630	1117	874	2009	1325	1667	734	547	641	3611	607	2109
			Smulkios		Plant residues	193	116	155	251	300	275	398	350	374	149	150	150	845	417	631
			Suma		Total	709	522	616	882	1417	1149	2407	1675	2041	883	697	790	4456	1024	2740
					Corg	0.614849	0.62065	0.609049	1.2587	1.40371	1.96056	1.1891	1.38631	1.95476	1.68794	1.10209	1.16009	1.03828	1.33411	1.2471
